# Supplementary material for: The Impact of the Second Wave of the COVID-19 Pandemic on Non-COVID Hospital Care in a Tertiary Hospital in Spain
Source: J Clin Med. 2023 Aug 24;12(17):5507. doi: 10.3390/jcm12175507 (PMC10487824; doi:10.3390/jcm12175507)
Supplement: Supplementary file 1 [file jcm-12-05507-s001.zip]

Archive with 4 entries (2 files):
- jcm-2559664-supplementary/
- jcm-2559664-supplementary/Impact of the second wave of the COVID-19 pandemic_Table 1S y 2S/
- jcm-2559664-supplementary/Impact of the second wave of the COVID-19 pandemic_Table 1S y 2S/Impact of the second wave of the COVID-19 pandemic_Table 1S.xlsx
- jcm-2559664-supplementary/Impact of the second wave of the COVID-19 pandemic_Table 1S y 2S/Impact of the second wave of the COVID-19 pandemic_Table 2S.xlsx
