# Supplementary material for: The Impact of the Second Wave of the COVID-19 Pandemic on Non-COVID Hospital Care in a Tertiary Hospital in Spain
Source: J Clin Med. 2023 Aug 24;12(17):5507. doi: 10.3390/jcm12175507 (PMC10487824; doi:10.3390/jcm12175507)
Supplement: Supplementary file 1 [file jcm-12-05507-s001.zip › jcm-2559664-supplementary/Impact of the second wave of the COVID-19 pandemic_Table 1S y 2S/Impact of the second wave of the COVID-19 pandemic_Table 1S.xlsx]

## Sheet: Hoja1
	Table S1: Characteristics of non-COVID patients admitted for the 40 most frequent medical APR-DRGs to the Virgen del Rocío University Hospital (VRUH), Seville, Spain, between June 22 and December 6, 2020 (Period 1) compared with the same time periods in 2018-19.
Code	APR GRD	Incomes				Age in Year (mean)			Days of Hospitalisation (mean)			Severity Level (mean)			APR IEMA Raw (mean)			In-hospital Mortality (%)
		2020	2018-19 (mean)	% cambio	p*	2020	2018-19	p**	2020	2018-19	p**	2020	2018-19	p**	2020	2018-19	p**	2020	2018-19	p
044	|INTRACRANIAL HEMORRHAGE	83	95.5	-0.13089	0.767305	64.57	68.28	0.955	9.07	9.76	0.251	2.28	2.36	0.524	0.92	0.95	0.369	22.9	25.1	0.692*
045	CVA AND PRECEREBRAL OCCLUSION WITH INFARCTION	204	220	-0.0727273	0.850655	71.40	70.10	0.277	6.34	7.02	0.179	2.11	2.04	0.069***	0.71	0.79	0.079***	11.8	8.6	0.211*
053	SEIZURE	152	196	-0.22449	0.068241	18.11	14.72	0.131***	5.55	4.28	0.138	1.77	1.82	0.862	0.89	0.71	0.232	0.7	1.3	0.536*
058	OTHER DISORDERS OF NERVOUS SYSTEM	95	149.5	-0.364548	0.00175168	43.85	42.17	0.441	6.03	4.58	0.196	1.77	1.69	0.114	0.83	0.62	0.061	3.2	1.0	0.135*
113	INFECTIONS OF UPPER RESPIRATORY TRACT	42	102	-0.588235	<0.001	33.98	23.56	0.614	4.86	3.97	0.119	1.40	1.48	0.157	1.07	0.87	0.149	0	0.5	1¶
115	OTHER EAR, NOSE, MOUTH, THROAT AND CRANIAL OR FACIAL DIAGNOSES	121	198.5	-0.390428	<0.001	45.49	40.49	0.604	3.68	2.78	0.093	1.43	1.29	0.140***	0.99	0.81	0.314	1.7	0.5	0.234¶
133	RESPIRATORY FAILURE	144	119.5	0.205021	0.371354	68.14	62.63	0.013***	8.27	7.70	0.241	2.51	2.57	0.063	0.95	0.86	0.095	22.2	26.4	0.364*
136	RESPIRATORY MALIGNANCY	95	121.5	-0.218107	0.245173	62.64	64.86	0.055	8.52	7.81	0.447	2.44	2.40	0.542	0.92	0.81	0.21	40.0	36.2	0.518*
139	OTHER PNEUMONIA	141	164.5	-0.142857	0.50301	65.40	61.52	0.123***	7.26	6.92	0.15	2.13	2.12	0.016	0.94	0.86	0.148	12.1	11.2	0.801*
140	CHRONIC OBSTRUCTIVE PULMONARY DISEASE	110	141.5	-0.222615	0.1682	70.54	71.18	0.732	6.95	6.86	0.087	2.64	2.35	0.235	0.82	0.81	0.06	8.2	11.3	0.363*
143	OTHER RESPIRATORY DIAGNOSES EXCEPT SIGNS, SYMPTOMS AND MISCELLANEOUS DIAGNOSES	81	80.5	0.00621118	0.999975	46.19	46.68	0.885***	5.77	6.20	0.493	2.02	1.91	0.129	0.75	0.84	0.279	7.4	6.8	0.869*
144	RESPIRATORY SIGNS, SYMPTOMS AND MISCELLANEOUS DIAGNOSES	99	115	-0.13913	0.669354	56.70	45.42	0.006***	5.05	5.82	0.113***	1.97	1.95	0.121	0.70	0.77	0.192	8.1	7.4	0.829*
190	ACUTE MYOCARDIAL INFARCTION	91	109.5	-0.16895	0.530362	71.88	72.47	0.907	4.91	7.03	<0.001***	1.81	2.01	0.093	0.92	1.15	0.004***	12.1	11.0	0.775*
191	CARDIAC CATHETERIZATION FOR CORONARY ARTERY DISEASE	103	141	-0.269504	0.0575251	64.24	66.81	0.479	3.97	3.60	0.312***	1.49	1.46	0.505***	0.93	0.82	0.117	1.0	0.7	1¶
192	CARDIAC CATHETERIZATION FOR OTHER NON-CORONARY CONDITIONS	171	320	-0.465625	<0.001	59.47	58.9	0.393	4.63	3.76	0.577	1.73	1.55	0.591	0.82	0.74	0.311	0.6	0.3	0.509¶
194	HEART FAILURE	415	449	-0.0757238	0.623491	78.02	76.34	0.016***	6.62	7.71	<0.001***	2.17	2.18	0.941	0.81	0.91	0.003***	10.8	13.8	0.136*
198	ANGINA PECTORIS AND CORONARY ATHEROSCLEROSIS	82	108.5	-0.24424	0.19535	75.44	73.09	0.306	5.13	6.33	0.076	1.93	1.86	0.588	0.95	1.13	0.072	6.1	3.7	0.362*
240	DIGESTIVE MALIGNANCY	93	116	-0.198276	0.353901	65.24	66.65	0.902	7.49	9.21	0.094	2.19	2.25	0.308	0.74	0.92	0.052	34.4	32.3	0.718*
243	OTHER ESOPHAGEAL DISORDERS	108	196	-0.44898	<0.001	12.95	12.04	0.795	2.23	2.01	0.425	1.48	1.36	0.073	0.51	0.55	0.202	0.0	0.3	1¶
249	OTHER GASTROENTERITIS, NAUSEA AND VOMITING	94	143	-0.342657	0.00549155	53.41	36.60	<0.001***	6.60	6.45	0.242	2.04	1.86	0.223	1.12	1.02	0.946	6.4	2.8	0.109*
254	OTHER DIGESTIVE SYSTEM DIAGNOSES	156	205	-0.239024	0.0369979	47.86	45.65	0.282	5.38	5.55	0.763***	1.76	1.56	0.062	0.94	0.96	0.823***	4.5	4.4	0.960*
281	MALIGNANCY OF HEPATOBILIARY SYSTEM AND PANCREAS	124	120.5	0.0290456	0.995467	63.90	67.53	0.632	8.85	10.74	0.305	2.36	2.41	0.811	0.88	1.06	0.219	29.0	31.1	0.681*
282	DISORDERS OF PANCREAS EXCEPT MALIGNANCY	163	161	0.0124224	0.999439	63.06	60.56	0.46	8.28	8.53	0.07	1.71	1.75	0.502	1.04	1.01	0.348	1.8	2.5	0.653*
283	OTHER DISORDERS OF THE LIVER	64	126	-0.492063	<0.001	59.05	60.67	0.224	8.53	4.17	0.06	2.09	2.00	0.551	0.99	0.52	0.336	9.4	4.8	0.155*
351	OTHER MUSCULOSKELETAL SYSTEM AND CONNECTIVE TISSUE DIAGNOSES	78	102.5	-0.239024	0.236486	40.49	42.69	0.388	2.22	3.20	0.025***	1.50	1.32	0.062***	0.47	0.71	0.010***	2.6	0.0	0.075¶
385	OTHER SKIN, SUBCUTANEOUS TISSUE AND BREAST DISORDERS	69	125	-0.448	<0.001	52.03	50.73	0.317	3.03	2.68	0.932	1.41	1.26	0.110***	0.75	0.65	0.901	0.0	0.4	1¶
463	KIDNEY AND URINARY TRACT INFECTIONS	210	227.5	-0.0769231	0.820345	42.20	41.40	0.192***	6.15	6.15	0.935	1.99	1.94	0.476***	0.87	0.88	0.568	4.8	3.3	0.356*
466	MALFUNCTION, REACTION, COMPLICATION OF GENITOURINARY DEVICE OR PROCEDURE	197	218	-0.0963303	0.707091	54.21	57.19	0.635	5.57	7.06	0.006***	2.74	2.67	0.136***	0.75	0.93	0.009***	1.5	4.1	0.090*
468	OTHER KIDNEY AND URINARY TRACT DIAGNOSES, SIGNS AND SYMPTOMS	111	162	-0.314815	0.00752626	56.86	49.97	0.062	2.94	3.45	0.199	1.95	1.82	0.096***	0.63	0.67	0.355	0.9	1.9	0.492*
469	ACUTE KIDNEY INJURY	172	173.5	-0.00864553	0.999786	70.05	68.72	0.339	10.34	9.70	0.479	2.24	2.14	0.122***	1.11	1.05	0.486	16.9	10.4	0.036*
560	VAGINAL DELIVERY	1679	1776.5	-0.0548832	0.303808	30.92	31.09	0.308	3.00	3.17	0.003***	1.4	1.44	0.008***	1.16	1.21	0.088	0.0	0.0	NA
565	FALSE LABOR	107	102.5	0.0439024	0.988035	29.17	30.10	0.935	2.27	2.03	0.124	1.24	1.23	0.73	1.01	0.88	0.115	0.0	0.0	NA
566	ANTEPARTUM WITHOUT O.R. PROCEDURE	227	335	-0.322388	<0.001	29.80	30.88	0.392	2.64	3.26	0.088	1.47	1.55	0.072	0.74	0.92	0.004***	0.0	0.0	NA
640	NEONATE BIRTH WEIGHT > 2499 GRAMS, NORMAL NEWBORN OR NEONATE WITH OTHER PROBLEM	86	109	-0.211009	0.323331	0.00	0	NA	6.10	6.40	0.906	1.77	1.88	0.542	1.52	1.53	0.597	0.0	0.0	NA
660	MAJOR HEMATOLOGIC OR IMMUNOLOGIC DIAGNOSES EXCEPT SICKLE CELL CRISIS AND COAGULATION	127	139	-0.0863309	0.870587	40.42	35.53	0.799	10.65	9.35	0.16	2.46	2.22	0.054	0.99	1.03	0.827	7.1	5.0	0.408*
691	LYMPHOMA, MYELOMA AND NON-ACUTE LEUKEMIA	173	97.5	0.774359	<0.001	50.74	59.16	<0.001***	9.45	13.41	0.001***	1.91	2.01	0.338***	0.84	1.16	0.002***	8.1	14.4	0.059*
696	OTHER CHEMOTHERAPY	102	314.5	-0.675676	<0.001	34.03	29.45	0.038***	4.46	4.14	0.373	2.08	2.00	0.886	0.94	0.87	0.246	0.0	0.7	0.389*
720	SEPTICEMIA AND DISSEMINATED INFECTIONS	185	192	-0.0364583	0.981942	68.96	67.54	0.236	12.78	12.24	0.279	2.91	2.92	0.135	1.17	1.06	0.095	43.2	33.6	0.025*
753	BIPOLAR DISORDERS	81	88	-0.0795455	0.944073	47.85	43.36	0.459	19.04	17.49	0.245	1.60	1.48	0.371	1.10	1.04	0.344	0.0	0.0	NA
861	SIGNS, SYMPTOMS AND OTHER FACTORS INFLUENCING HEALTH STATUS	84	112.5	-0.253333	0.153898	43.48	40.42	0.542	5.70	5.02	0.13	1.86	1.68	0.408	0.74	0.75	0.644	13.1	10.2	0.473*
TOTAL		6719	8175	-0.18	<0.001	48.19 ± 17.90	46.16 ± 18.73	0.693***	6.13 ± 3.23	5.54 ± 3.29	0.590**	1.85 ± 0.40	1.81 ± 0.41	0.590**	0.95 ± 0.19	1.11 ± 0.19	0.954**	7.01	5.97	<0.001*
	* Chi-Square test; ** Student's t-test; *** Mann–Whitney U test; ¶ Fisher Exact Test; NA, not applicable.
	Highlighted in yellow when values in 2020 ​​are significantly higher compared to 2018-19.
	Highlighted in blue when values in 2020 ​​are significantly lower compared to 2018-19.
