# Supplementary material for: The Impact of the Second Wave of the COVID-19 Pandemic on Non-COVID Hospital Care in a Tertiary Hospital in Spain
Source: J Clin Med. 2023 Aug 24;12(17):5507. doi: 10.3390/jcm12175507 (PMC10487824; doi:10.3390/jcm12175507)
Supplement: Supplementary file 1 [file jcm-12-05507-s001.zip › jcm-2559664-supplementary/Impact of the second wave of the COVID-19 pandemic_Table 1S y 2S/Impact of the second wave of the COVID-19 pandemic_Table 2S.xlsx]

## Sheet: Hoja1
Table S1: Characteristics of non-COVID patients admitted for the 40 most frequent surgical APR-DRGs to the Virgen del Rocío University Hospital (VRUH), Seville, Spain, between June 22 and December 6, 2020 (Period 1) compared with the same time periods in 2018-19.
Code	APR GRD	Incomes				Age in Year (mean)			Days of Hospitalisation (mean)			Severity Level (mean)			APR IEMA Raw (mean)			In-hospital Mortality (%)
		2020	2018-19 (mean)	% change	p*	2020	2018-19	p**	2020	2018-19	p**	2020	2018-19	p**	2020	2018-19	p**	2020	2018-19	p
021	OPEN CRANIOTOMY EXCEPT TRAUMA	228	262.5	-0.131429	0.367	49.49	51.07	0.934	11.75	13.17	0.052	1.75	1.75	0.673	1.99	0.77	0.829	5.7	4.8	0.588
024	OPEN EXTRACRANIAL VASCULAR PROCEDURES	262	269	-0.0260223	0.989	69.21	68.94	0.443	5.56	5.20	0.308	2.57	2.43	0.017***	1.75	0.62	0.562	5.0	2.8	0.116
097	TONSIL AND ADENOID PROCEDURES	21	104	-0.798077	<0.001	13.19	13.19	0.985	1.33	1.34	0.549	1.05	1.10	0.148	0.44	0.88	0.696	0.0	0.0	NA
098	OTHER EAR, NOSE, MOUTH AND THROAT PROCEDURES	179	257.5	-0.304854	<0.001	44.43	43.49	0.707	4.10	3.18	0.037***	1.29	1.28	0.457	0.82	0.90	0.030***	0.6	0.6	1¶
120	MAJOR RESPIRATORY AND CHEST PROCEDURES	45	63	-0.285714	0.285	59.07	56.97	0.55	4.98	6.41	0.126	1.47	1.53	0.8	1.54	0.83	0.081	2.2	1.6	1¶
121	OTHER RESPIRATORY AND CHEST PROCEDURES	99	81.5	0.214724	0.505	55.24	51.12	0.167	5.80	6.78	0.424	1.78	1.69	0.648	1.28	0.86	0.017***	3.0	3.1	0.986
163	CARDIAC VALVE PROCEDURES WITHOUT AMI OR COMPLEX PRINCIPAL DIAGNOSIS	62	84	-0.261905	0.239	60.61	65.38	0.059	15.27	14.35	0.486	2.27	2.07	0.069	3.49	1.02	0.332***	6.5	1.2	0.026
171	PERMANENT CARDIAC PACEMAKER IMPLANT WITHOUT AMI, HEART FAILURE OR SHOCK	149	184.5	-0.192412	0.181	75.46	76.81	0.578	4.45	4.45	0.993***	1.68	1.68	0.789	1.35	0.98	0.433***	0.0	0.0	NA
174	PERCUTANEOUS CARDIAC INTERVENTION WITH AMI	209	207	0.00966184	1000	63.42	63.20	0.988	4.55	5.16	0.51	1.61	1.60	0.409	1.57	0.91	0.007***	3.8	1.4	0.059
175	PERCUTANEOUS CARDIAC INTERVENTION WITHOUT AMI	275	380.5	-0.277267	<0.001	59.77	61.74	0.6	4.20	4.31	0.171	1.54	1.63	0.070***	1.80	1.01	0.666	0.7	0.1	0.174¶
226	ANAL AND PERINEAL PROCEDURES	51	113	-0.548673	<0.001	54.96	52.02	0.746	4.88	2.85	0.237***	1.27	1.18	0.321***	0.73	1.19	0.243	0.0	0.0	NA
227	HERNIA PROCEDURES EXCEPT INGUINAL, FEMORAL AND UMBILICAL	54	98	-0.44898	<0.001	64.83	59.08	0.672	4.13	4.17	0.656	1.59	1.37	0.046***	1.02	1	0.644	1.9	0.5	0.386¶
228	INGUINAL, FEMORAL AND UMBILICAL HERNIA PROCEDURES	73	174.5	-0.581662	<0.001	57.11	55.82	0.525	2.63	1.95	0.033***	1.38	1.30	0.301***	0.75	0.95	0.558	0.0	0.3	1¶
230	MAJOR SMALL BOWEL PROCEDURES	108	108.5	-0.00460829	1000	60.64	58.96	0.375	18.39	17.69	0.523	2.20	2.04	0.605	1.71	1.14	0.691	7.4	8.8	0.678
231	MAJOR LARGE BOWEL PROCEDURES	127	190	-0.331579	0.0013333	63.39	63.92	0.654	8.86	9.96	0.277	1.81	1.67	0.948	1.36	0.89	0.072	2.4	2.4	0.997
234	APPENDECTOMY WITHOUT COMPLEX PRINCIPAL DIAGNOSIS|	154	178	-0.134831	0.520	24.18	25.04	0.12	3.43	2.75	0.063***	1.08	1.07	0.649	0.59	0.91	0.026***	0.0	0.0	NA
260	MAJOR PANCREAS, LIVER AND SHUNT PROCEDURES	61	63	-0.031746	0.997	59.07	57.53	0.799	12.75	14.84	0.144	2.07	1.79	0.030***	1.93	1.11	0.31	3.3	2.4	0.721
263	CHOLECYSTECTOMY	134	264.5	-0.493384	<0.001	58.82	57.51	0.484	4.01	3.22	0.672	1.55	1.33	<0.001***	0.91	0.99	0.388	0.0	0.2	1¶
301	HIP JOINT REPLACEMENT	174	219.5	-0.207289	0.080	72.17	70.16	0.082	5.98	5.87	0.69	1.44	1.36	0.182***	1.24	0.79	0.628	2.3	1.4	0.411
302	KNEE JOINT REPLACEMENT	103	272.5	-0.622018	<0.001	68.29	69.69	0.364	4.35	4.37	0.381	1.22	1.25	0.248	1.10	0.93	0.598	0.0	0.2	1¶
305	AMPUTATION OF LOWER LIMB EXCEPT TOES	61	85.5	-0.28655	0.159	67.39	66.65	0.058	8.92	9.46	0.228	2.16	1.96	0.46	1.15	0.62	0.798	4.9	4.7	0.94
308	HIP AND FEMUR FRACTURE REPAIR	247	213	0.159624	0.329	74.70	76.20	0.325***	6.40	6.50	0.906	1.83	1.83	0.474	1.14	0.72	0.52	4.9	3.8	0.49
309	OTHER SIGNIFICANT HIP AND FEMUR SURGERY	40	82.5	-0.515152	0.000526301	33.50	33.77	0.339	7.08	6.24	0.881	1.40	1.33	0.173	1.22	0.87	0.444	0.0	0.0	NA
310	VERTEBRAL AND INTERVERTEBRAL SPINAL PROCEDURES INCLUDING DISC PROCEDURES	84	98.5	-0.147208	0.683	49.31	51.02	0.470***	5.68	4.36	0.078	1.50	1.26	0.005***	0.96	0.79	0.984	0.0	0.0	NA
313	KNEE AND LOWER LEG PROCEDURES EXCEPT FOOT	212	206	0.0291262	0.989	48.56	46.95	0.374	5.57	5.76	0.861	1.28	1.41	0.004***	0.97	1.07	0.398	0.0	0.0	NA
314	FOOT AND TOE PROCEDURES	46	88.5	-0.480226	0.00103201	48.54	50.16	0.692	3.76	4.06	0.925	1.50	1.74	0.129	0.84	0.72	0.272	0.0	0.6	1¶
315	SHOULDER, UPPER ARM AND FOREARM PROCEDURES EXCEPT JOINT REPLACEMENT	169	169.5	-0.00294985	1000	50.96	53.38	0.288***	5.49	2.85	0.354***	1.44	1.40	0.217	0.85	0.88	0.334***	0.6	0.3	1¶
320	OTHER MUSCULOSKELETAL SYSTEM AND CONNECTIVE TISSUE PROCEDURES	110	115.5	-0.047619	0.981	46.33	45.65	0.157	5.61	5.43	0.684	1.57	1.45	0.16	0.99	0.88	0.269	0.0	0.4	1¶
361	SKIN GRAFT FOR SKIN AND SUBCUTANEOUS TISSUE DIAGNOSES	76	110	-0.309091	0.0500879	56.89	60.57	0.451	4.50	4.09	0.678	1.37	1.30	0.079	1.01	0.77	0.397	1.3	0.5	0.448
362	MASTECTOMY PROCEDURES	85	126.5	-0.328063	0.0170118	53.86	54.08	0.88	4.29	4.14	0.595	1.09	1.11	0.507	0.88	1.14	0.597	0.0	0.0	NA
363	BREAST PROCEDURES EXCEPT MASTECTOMY	103	212	-0.514151	<0.001	56.04	55.70	0.214	2.71	2.96	0.619	1.14	1.19	0.191***	0.91	1.09	0.613	0.0	0.0	NA
364	OTHER SKIN, SUBCUTANEOUS TISSUE AND RELATED PROCEDURES	78	60	0.3	0.351	56.10	50.97	0.068***	5.44	4.37	0.688	1.32	1.26	0.055	0.64	0.88	0.339	0.0	0.0	NA
440	KIDNEY TRANSPLANT	59	67	-0.119403	0.881	49.12	50.11	0.13	12.42	14.68	0.045***	2.12	2.12	0.214	4.45	0.94	0.059***	0.0	0.7	1¶
442	KIDNEY AND URINARY TRACT PROCEDURES FOR MALIGNANCY	54	55.5	-0.027027	0.998	62.07	58.05	0.15	6.24	6.20	0.619	1.69	1.53	0.803	1.23	0.94	0.754	3.7	1.8	0.598¶
443	KIDNEY AND URINARY TRACT PROCEDURES FOR NON-MALIGNANCY	119	115.5	0.030303	0.995	48.08	46.58	0.067	4.11	4.88	0.151	1.61	1.66	0.738	1.01	0.87	0.179	0.0	0.0	NA
446	URETHRAL AND TRANSURETHRAL PROCEDURES	161	227.5	-0.292308	0.00245627	68.88	65.41	0.074	2.77	2.67	0.554	1.42	1.42	0.538	0.69	0.9	0.506	0.6	0.2	0.455¶
513	UTERINE AND ADNEXA PROCEDURES FOR NON-MALIGNANCY EXCEPT LEIOMYOMA	134	163.5	-0.180428	0.286	49.13	49.45	0.992	2.49	2.81	0.447	1.27	1.18	0.090***	0.70	0.8	0.755	0.0	0.0	NA
540	CESAREAN SECTION WITHOUT STERILIZATION	584	649	-0.100154	0.213	32.38	33.01	0.062	4.92	5.13	0.198	1.49	1.45	0.166	0.42	1.13	0.067	0.3	0.0	0.096¶
950	EXTENSIVE O.R. PROCEDURE UNRELATED TO PRINCIPAL DIAGNOSIS	82	116.5	-0.296137	0.056	50.57	47.42	0.415	9.41	11.27	0.127	2.10	1.92	0.3	1.60	1.07	0.083	4.9	2.6	0.396
951	MODERATELY EXTENSIVE O.R. PROCEDURE UNRELATED TO PRINCIPAL DIAGNOSIS	97	107	-0.0934579	0.886	48.99	45.56	0.08	8.94	8.31	0.772	1.84	1.69	0.561	1.20	0.93	0.714	5.2	0.9	0.02
TOTAL		5169	6644	-0.222005	<0,001	54.39 ± 12.86	54.10 ± 12.81	0.862***	5.91 ± 3.61	5.61 ± 3.98	0.786***	1.60 ± 0.36	1.52 ± 0.32	0.424**	1.18 ± 0.75	0.93 ± 0.14	0.010***	1.82	1.06	<0.001
	* Chi-Square test; ** Student's t-test; *** Mann–Whitney U test; ¶ Fisher Exact Test; NA, not applicable.
	Highlighted in yellow when values in 2020 ​​are significantly higher compared to 2018-19.
	Highlighted in blue when values in 2020 ​​are significantly lower compared to 2018-19.

## Sheet: Hoja2
0.0561082437016901	0.056
0.0801487711028536	0.080
0.159451645114983	0.159
0.181889512905261	0.181
0.213192565332363	0.213
0.239792726324721	0.239
0.285112894297616	0.285
0.286750182254917	0.286
0.329242450480555	0.329
0.351456574160634	0.351
0.367410270235576	0.367
0.505320736524107	0.505
0.520455087276178	0.520
0.683091924055718	0.683
0.881820708009631	0.881
0.886501592561998	0.886
0.981149533367234	0.981
0.989006940490618	0.989
0.98992936071652	0.989
0.995176481574594	0.995
0.9976765979845	0.997
0.998811877794998	0.998
0.999614477893184	0.999
0.99998395837584	0.999
0.999991789870415	0.999
